# Supplementary material for: Estimates of regeneration potential in the Pannonian sand region help prioritize ecological restoration interventions
Source: Commun Biol. 2022 Oct 27;5:1136. doi: 10.1038/s42003-022-04047-8 (PMC9613635; doi:10.1038/s42003-022-04047-8)
Supplement: Supplementary file 3 — Supplementary Data 1 [file 42003_2022_4047_MOESM3_ESM.xlsx]

## Sheet: Munka1
Supplementary Data 1: The number of spatial regeneration trajectories in each habitat type and mesoregion. Abbreviations: G1: open sand steppes, H5b: closed sand steppes, M5: poplar-juniper sand dune forests and thickets (Bölöni et. al, 2011). BESO: Belső-Somogy, BS: Bácskai-síkvidék, DS: Dunamenti-síkság, DTS: Duna-Tisza közi síkság, M: Mezőföld, Ny: Nyírség. 4: good, 3: moderate, 2: low, 1: imp…
Habitat	Mesoregion	Spot	Neighbouring spot	Old field	n	Trajectory series
G1	BESO	4	3	2	1	7
G1	BESO	4	2	2	1	11
H5b	BESO	4	2	2	1	11
H5b	BESO	4	2	1	3	12
G1	BESO	4	1	1	1	15
H5b	BESO	3	3	4	1	17
G1	BESO	3	3	3	2	18
H5b	BESO	3	3	3	2	18
G1	BESO	3	3	2	2	19
H5b	BESO	3	3	2	11	19
G1	BESO	3	2	3	1	22
G1	BESO	3	2	2	2	23
H5b	BESO	3	2	2	9	23
H5b	BESO	3	2	1	1	24
H5b	BESO	3	1	2	1	27
H5b	BESO	3	1	1	7	28
H5b	BESO	2	2	2	1	32
H5b	BESO	2	2	1	1	33
H5b	BESO	2	1	1	3	35
G1	BS	4	4	4	2	1
M5	BS	4	4	4	1	1
G1	BS	4	4	2	1	3
M5	BS	4	4	1	2	4
G1	BS	4	3	4	1	5
G1	BS	4	3	3	2	6
G1	BS	4	3	2	1	7
G1	BS	4	2	4	1	9
G1	BS	4	2	2	2	11
H5b	BS	4	2	2	9	11
H5b	BS	4	2	1	3	12
G1	BS	4	1	3	1	13
G1	BS	4	1	1	2	15
G1	BS	3	3	3	1	18
G1	BS	3	3	2	2	19
H5b	BS	3	3	2	1	19
G1	BS	3	2	3	1	22
G1	BS	3	2	2	1	23
H5b	BS	3	2	2	3	23
H5b	BS	3	2	1	1	24
G1	BS	3	1	2	1	27
G1	BS	2	3	3	1	29
G1	BS	2	2	3	1	31
G1	BS	2	2	2	2	32
H5b	BS	2	2	2	5	32
H5b	BS	2	2	1	1	33
H5b	BS	2	1	1	1	35
M5	DS	4	4	3	1	2
M5	DS	4	4	1	1	4
G1	DS	4	3	4	1	5
H5b	DS	4	3	3	1	6
G1	DS	4	3	2	2	7
M5	DS	4	3	2	1	7
G1	DS	4	3	1	1	8
H5b	DS	4	3	1	1	8
H5b	DS	4	2	4	1	9
G1	DS	4	2	3	1	10
G1	DS	4	2	2	2	11
H5b	DS	4	2	2	9	11
H5b	DS	4	2	1	1	12
G1	DS	4	1	1	2	15
H5b	DS	4	1	1	2	15
G1	DS	3	3	3	2	18
H5b	DS	3	3	3	6	18
H5b	DS	3	3	2	2	19
H5b	DS	3	3	1	1	20
G1	DS	3	2	4	1	21
H5b	DS	3	2	3	2	22
G1	DS	3	2	2	4	23
H5b	DS	3	2	2	8	23
H5b	DS	3	2	1	4	24
M5	DS	3	2	1	1	24
H5b	DS	3	1	2	1	27
G1	DS	3	1	1	2	28
H5b	DS	3	1	1	1	28
H5b	DS	2	3	3	2	29
G1	DS	2	2	2	3	32
H5b	DS	2	2	2	7	32
M5	DS	2	2	2	1	32
G1	DS	2	2	1	1	33
H5b	DS	2	1	2	1	34
G1	DS	2	1	1	2	35
H5b	DS	2	1	1	1	35
M5	DS	2	1	1	1	35
G1	DTS	4	4	4	7	1
H5b	DTS	4	4	4	41	1
M5	DTS	4	4	4	10	1
G1	DTS	4	4	3	7	2
H5b	DTS	4	4	3	3	2
M5	DTS	4	4	3	11	2
G1	DTS	4	4	1	4	4
M5	DTS	4	4	1	8	4
G1	DTS	4	3	4	2	5
H5b	DTS	4	3	4	2	5
G1	DTS	4	3	3	10	6
H5b	DTS	4	3	3	7	6
M5	DTS	4	3	3	10	6
G1	DTS	4	3	2	4	7
H5b	DTS	4	3	2	2	7
M5	DTS	4	3	1	1	8
G1	DTS	4	2	2	3	11
H5b	DTS	4	2	2	15	11
G1	DTS	4	2	1	2	12
H5b	DTS	4	2	1	6	12
M5	DTS	4	2	1	1	12
G1	DTS	4	1	3	3	13
H5b	DTS	4	1	3	1	13
H5b	DTS	4	1	2	1	14
G1	DTS	4	1	1	1	15
H5b	DTS	3	4	3	1	16
G1	DTS	3	3	4	1	17
G1	DTS	3	3	3	5	18
H5b	DTS	3	3	3	6	18
G1	DTS	3	3	2	1	19
H5b	DTS	3	3	2	3	19
G1	DTS	3	2	4	2	21
G1	DTS	3	2	3	3	22
G1	DTS	3	2	2	5	23
H5b	DTS	3	2	2	34	23
M5	DTS	3	2	2	1	23
G1	DTS	3	2	1	1	24
H5b	DTS	3	2	1	6	24
G1	DTS	3	1	3	1	26
H5b	DTS	3	1	2	1	27
H5b	DTS	3	1	1	4	28
G1	DTS	2	3	2	3	30
G1	DTS	2	2	2	30	32
H5b	DTS	2	2	2	13	32
G1	DTS	2	2	1	2	33
H5b	DTS	2	2	1	3	33
G1	DTS	2	1	2	1	34
H5b	DTS	2	1	2	2	34
G1	DTS	2	1	1	2	35
H5b	DTS	2	1	1	1	35
G1	M	4	3	2	1	7
H5b	M	4	2	2	4	11
H5b	M	4	2	1	1	12
G1	M	4	1	1	1	15
G1	M	3	3	3	1	18
H5b	M	3	3	3	1	18
G1	M	3	3	2	1	19
G1	M	3	2	3	1	22
G1	M	3	2	2	1	23
H5b	M	3	2	2	11	23
H5b	M	3	2	1	5	24
H5b	M	3	1	2	2	27
H5b	M	3	1	1	1	28
G1	M	2	2	2	1	32
H5b	M	2	2	2	1	32
H5b	M	2	2	1	3	33
G1	Ny	4	4	3	3	2
G1	Ny	4	4	2	1	3
G1	Ny	4	3	3	14	6
H5b	Ny	4	3	3	1	6
G1	Ny	4	3	2	13	7
H5b	Ny	4	3	2	18	7
G1	Ny	4	3	1	3	8
H5b	Ny	4	3	1	1	8
G1	Ny	4	2	4	1	9
G1	Ny	4	2	3	1	10
G1	Ny	4	2	2	4	11
H5b	Ny	4	2	2	7	11
G1	Ny	4	2	1	1	12
H5b	Ny	4	2	1	5	12
G1	Ny	3	3	4	1	17
G1	Ny	3	3	3	2	18
G1	Ny	3	3	2	3	19
H5b	Ny	3	3	2	1	19
H5b	Ny	3	3	1	3	20
G1	Ny	3	2	2	6	23
H5b	Ny	3	2	2	12	23
G1	Ny	3	2	1	2	24
H5b	Ny	3	2	1	12	24
G1	Ny	3	1	4	1	25
G1	Ny	2	2	2	1	32
H5b	Ny	2	2	2	2	32
G1	Ny	2	2	1	2	33
H5b	Ny	2	2	1	3	33
H5b	Ny	2	1	1	1	35
