# Supplementary material for: Estimates of regeneration potential in the Pannonian sand region help prioritize ecological restoration interventions
Source: Commun Biol. 2022 Oct 27;5:1136. doi: 10.1038/s42003-022-04047-8 (PMC9613635; doi:10.1038/s42003-022-04047-8)
Supplement: Supplementary file 4 — Supplementary Data 2 [file 42003_2022_4047_MOESM4_ESM.xlsx]

## Sheet: Munka1
Supplementary Data 2: Categorization of species according to their occurrence in the three sandy habitat types, social behaviour types and naturalness values. Abbreviations: ++ = frequent, + = present, (+) = disappeared, extinct, very rare or very sporadic, - = absent, C = competitor, Cu = unique competitor, S = specialist, Sr = rare specialist, Su = unique specialist, G = generalist, NP = natura…
Species	Open sand grasslands	Closed sand graslands	Juniper-poplar stands*	Social behaviour type	Naturalness value
Dominant perennials
Berberis vulgaris	+	+	+	G	4
Chrysopogon gryllus	-	+ +	-	C	5
Corynephorus canescens	+ +	-	-	C	5
Crataegus monogyna	+	+	+ +	G	4
Festuca rupicola	-	+ +	-	C	5
Festuca vaginata	+ +	+	+	C	5
Festuca × wagneri	+	+	+	Cu	9
Juniperus communis	+	+	+ +	DT	2
Koeleria glauca	+	-	-	C	5
Populus alba	+	+	+ +	C	5
Populus × canescens	+	+	+ +	C	5
Stipa borysthenica	+ +	+	+	S	6
Stipa capillata	+	+ +	+	C	5
Other key perennials
Achillea collina	-	+	-	DT	2
Achillea ochroleuca	+	+	-	S	6
Achillea pannonica	-	+	-	DT	2
Adonis vernalis	-	+	-	S	6
Agrostis capillaris	+	+	+	C	5
Alkanna tinctoria	+	-	-	S	6
Alliaria petiolata	-	-	+	DT	2
Allium sphaerocephalon	+	+	-	G	4
Alyssum montanum subsp. gmenlinii	+	-	-	G	4
Alyssum tortuosum	+	-	-	S	6
Anacamptis pyramidalis	-	(+)	-	Sr	8
Anemone sylvestris	-	+	+	S	6
Anthericum liliago	-	(+)	-	Sr	8
Anthericum ramosum	-	+	-	G	4
Anthoxanthum odoratum	-	+	-	C	5
Anthriscus sylvestris	-	-	+	DT	2
Artemisia campestris	+	-	-	G	4
Asparagus officinalis	-	+	+	G	4
Asperula cynanchica	-	+	-	G	4
Aster linosyris	-	+	-	G	4
Astragalus asper	-	+	-	S	6
Astragalus austriacus	+	+	-	S	6
Astragalus dasyanthus	-	(+)	-	Sr	8
Astragalus exscapus	-	+	-	S	6
Astragalus varius	+	-	-	S	6
Ballota nigra	-	-	+	W	1
Bothriochloa ischaemum	+	+ +	-	DT	2
Brachypodium sylvaticum	-	-	+	G	4
Calamagrostis epigeios	+	+	+	RC	-2
Calluna vulgaris	+	-	-	S	6
Campanula sibirica	-	+	-	G	4
Carduus nutans	-	+	-	DT	2
Carex flacca	-	+	+	S	6
Carex humilis	-	+	-	C	5
Carex liparicarpos	+	+	+	G	4
Carex praecox	-	+	-	G	4
Carlina vulgaris	-	+	-	DT	2
Centaurea arenaria	+	+	-	G	4
Centaurea sadleriana	-	+	-	G	4
Cephalanthera rubra	-	-	+	G	4
Chamaecytisus ratisbonensis	-	+	+	G	4
Chondrilla juncea	+	+	-	DT	2
Colchicum arenarium	+	+	-	S	6
Convallaria majalis	-	-	+	G	4
Cynodon dactylon	+	+	-	RC	-2
Cynoglossum officinale	-	-	+	W	1
Dactylis glomerata	-	+	+	DT	2
Dianthus arenarius subsp. borussicus	+	(+)	-	S	6
Dianthus diutinus	(+)	-	-	Sr	8
Dianthus pontederae	-	+	-	G	4
Dianthus serotinus	+	-	-	S	6
Echinops ruthenicus	+	+	-	S	6
Echium maculatum	-	(+)	-	S	6
Elymus repens	+	+	-	RC	-2
Ephedra distachya	+	-	-	Sr	8
Epipactis atrorubens	-	-	+	G	4
Epipactis bugacensis	-	-	(+)	Su	10
Equisetum ramosissimum	+	+	-	S	6
Eryngium campestre	+	+	-	DT	2
Erysimum diffusum	+	+	-	NP	3
Euphorbia cyparissias	-	+	+	DT	2
Euphorbia seguieriana	+	+	+	S	6
Festuca pseudovina	-	+	-	C	5
Filipendula vulgaris	-	+	-	G	4
Frangula alnus	-	-	+	G	4
Fumana procumbens	+	-	-	S	6
Gagea bohemica	+	-	-	G	4
Galium parisiense	+	-	-	NP	3
Galium verum	-	+	+	DT	2
Geranium sanguineum	-	+	+	C	5
Geum urbanum	-	-	+	DT	2
Gypsophila arenaria	+	-	-	S	6
Gypsophila paniculata	+	-	-	S	6
Helianthemum ovatum	+	+	-	G	4
Hieracium auriculoides	-	+	-	G	4
Hieracium pilosella	+	+	-	DT	2
Hieracium umbellatum	-	+	+	DT	2
Hypericum perforatum	-	+	-	DT	2
Hypochoeris maculata	-	+	-	G	4
Hypochoeris radicata	+	-	-	G	4
Inula salicina	-	+	-	G	4
Iris aphylla subsp. hungarica	-	(+)	-	Sr	8
Iris arenaria	+	(+)	-	S	6
Iris pumila	+	-	-	S	6
Iris variegata	-	+	-	G	4
Jasione montana	+	-	-	S	6
Jurinea mollis	+	+	-	S	6
Knautia arvensis	-	+	-	DT	2
Koeleria cristata	+	+	-	G	4
Leontodon autumnalis	-	+	-	DT	2
Leontodon hispidus	-	+	-	DT	2
Ligustrum vulgare	-	-	+	G	4
Linaria genistifolia	+	+	-	G	4
Linum hirsutum subsp. glabrescens	+	-	+	S	6
Linum perenne	-	+	-	DT	2
Lithospermum officinale	-	-	+	DT	2
Lotus corniculatus	-	+	-	DT	2
Luzula campestris	-	+	-	DT	2
Medicago falcata	-	+	-	DT	2
Minuartia glomerata	+	-	-	G	4
Minuartia verna	+	-	-	G	4
Molinia caerulea	-	-	+	C	5
Ononis spinosa	-	+	-	DT	2
Onosma arenaria	+	-	-	G	4
Ophrys sphegodes	-	+	-	S	6
Orchis coriophora	-	+	-	G	4
Orchis morio	-	+	-	G	4
Peucedanum arenarium	-	+	-	S	6
Peucedanum oreoselinum	-	+	-	G	4
Phleum phleoides	-	+	-	G	4
Pimpinella saxifraga	-	+	+	G	4
Plantago media	-	+	-	DT	2
Poa angustifolia	+	+ +	+	DT	2
Poa bulbosa	+	-	-	NP	3
Polygala comosa	-	+	-	G	4
Polygonatum latifolium	-	-	+	G	4
Polygonatum odoratum	-	-	+	G	4
Potentilla arenaria	+	+	-	G	4
Potentilla argentea	+	+	-	DT	2
Prunus spinosa	-	-	+	C	5
Pseudolysimachion incanum	-	(+)	-	Sr	8
Pseudolysimachion spicatum	-	+	-	G	4
Pulsatilla flavescens	-	+	-	S	6
Pulsatilla grandis	-	(+)	-	S	6
Pulsatilla nigricans	+	+	-	G	4
Pulsatilla patens	-	(+)	-	Sr	8
Rhamnus catharticus	-	-	+	G	4
Rubus caesius	-	-	+	DT	2
Rumex acetosella	+	+	-	NP	3
Salix rosmarinifolia	-	+	+	C	5
Salvia pratensis	-	+	-	G	4
Scabiosa canescens	-	+	-	G	4
Scabiosa ochroleuca	+	+	-	DT	2
Scirpoides holoschoenus	-	+	-	C	5
Securigera varia	-	+	-	DT	2
Sedum urvillei subsp. hillebrandtii	+	+	-	S	6
Seseli annuum	-	+	-	G	4
Silene alba	-	+	+	W	1
Silene borysthenica	+	+	-	S	6
Silene otites	+	-	-	G	4
Silene vulgaris	-	+	-	DT	2
Stipa pennata	+	+	-	C	5
Syrenia cana	+	-	-	S	6
Tephroseris integrifolia	-	+	-	G	4
Teucrium chamaedrys	+	+	+	G	4
Thesium arvense	-	+	-	G	4
Thymus serpyllum	+	-	-	C	5
Tragopogon floccosus	+	-	-	S	6
Trifolium alpestre	-	+	-	G	4
Trifolium montanum	-	+	-	G	4
Verbascum austriacum	+	+	+	G	4
Verbascum lychnitis	+	+	+	G	4
Vincetoxicum hirundinaria	-	+	+	G	4
Viola hirta	-	-	+	G	4
Viola odorata	-	-	+	G	4
Viola rupestris	+	+	+	S	6
Vulpia myuros	+	-	-	NP	3
Adventive perennials
Asclepias syriaca	+	+	+	AC	-3
Ailanthus altissima	+	+	+	AC	-3
Celtis occidentalis	-	-	+	I	-1
Gleditsia triacanthos	-	-	+	I	-1
Padus serotina	-	-	+	I	-1
Robinia pseudoacacia	+	+	+	AC	-3
Native winter/spring annuals
Aira caryophyllea	+	-	-	NP	3
Arenaria serpyllifolia	+	+	-	NP	3
Bromus sterilis	-	-	+	RC	-2
Bromus squarrosus	+	+	-	NP	3
Bromus tectorum	+	+	-	DT	2
Cerastium semidecandrum	+	-	-	NP	3
Medicago minima	+	+	-	G	4
Moenchia mantica	+	-	-	G	4
Secale sylvestre	+	-	-	NP	3
Silene conica	+	-	-	NP	3
Teesdalia nudicaulis	(+)	-	-	Su	10
Native summer annuals
Anthemis ruthenica	+	+	-	NP	3
Alyssum alyssoides	+	-	-	NP	3
Corispermum canescens	+	-	-	S	6
Corispermum nitidum	+	-	-	NP	3
Crepis rhoeadifolia	+	+	-	W	1
Filago arvensis	+	+	-	NP	3
Filago minima	+	-	-	NP	3
Filago vulgaris	+	-	-	NP	3
Kochia laniflora	+	+	-	NP	3
Petrorhagia prolifera	+	+	-	G	4
Plantago arenaria	+	+	-	NP	3
Polygonum arenarium	+	+	-	NP	3
Salsola kali	+	-	-	DT	2
Scleranthus polycarpos	+	-	-	NP	3
Adventive summer annuals
Ambrosia artemisiifolia	+	+	-	AC	-3
Cenchrus incertus	+	-	-	W	1
Conyza canadensis	+	+	-	AC	-3
Oenothera biennis	+	+	-	W	1
Tragus racemosus	+	+	-	W	1
*Juniper-poplar stands may contain additional species of open and closed sand grasslands depending on the size of the openings and the closure of the shrub/tree layers.
